# Supplementary material for: Recurrent Implantation Failure: Bioinformatic Discovery of Biomarkers and Identification of Metabolic Subtypes
Source: Int J Mol Sci. 2023 Aug 30;24(17):13488. doi: 10.3390/ijms241713488 (PMC10487894; doi:10.3390/ijms241713488)
Supplement: Supplementary file 1 [file ijms-24-13488-s001.zip]

Archive with 1 entries (1 files):
- ijms-2531228-supplementary.pdf
